# Supplementary material for: Occurrence and Fate Analysis of Mycotoxins in Maize During the Post-Harvest Period
Source: Toxins (Basel). 2024 Oct 26;16(11):459. doi: 10.3390/toxins16110459 (PMC11598020; doi:10.3390/toxins16110459)
Supplement: Supplementary file 1 [file toxins-16-00459-s001.zip]

Archive with 1 entries (1 files):
- toxins-3223896-supplementary.pdf
